# Supplementary material for: Knockdown of GmVQ58 encoding a VQ motif-containing protein enhances soybean resistance to the common cutworm (Spodoptera litura Fabricius)
Source: J Exp Bot. 2020 Feb 20;71(10):3198–210. doi: 10.1093/jxb/eraa095 (PMC7475176; doi:10.1093/jxb/eraa095)
Supplement: eraa095_suppl_Supplementary_Tables_S1_S5 [file eraa095_suppl_supplementary_tables_s1_s5.xlsx]

## Sheet: Table S1
Table S1. Primer pairs used in soybean
Gene Names	Sense primers (5'-3')	Antisense primers (5'-3')	Function
GmVQ58	ATGACTGCTACCATGTCTGGC	TCAAGAAGAAGTTGTTGGGAAG	CDS isolation
GmVQ58	TTGGAGTCCTCAGCCTCTCA	AAAAATGTGCATTGGTGGCCT	Promoter isolation
GmVQ58	ATGACTGCTACCATGTCTGGC	TGAAGAAGATGGTCCTCTCCTG	PCR analysis for GmVQ58 overexpression
GmVQ58	GCTCAACACATGAGCGAAAC	TCAAGAAGAAGTTGTTGGGAAG	PCR analysis for GmVQ58 interference
GmVQ58	AGAAGGCGGAGTCTCAAAGC	ATATCAGGCGCAGAAGGAGC	qRT-PCR
GmN:IFR	GCAGGGAATCCCACTTTTATATTG	ATGAGCTCTTCCCTGGTTTCAG	qRT-PCR
GmVSPβ	GGCCGTAACAGAAGCAAACC	AGGTACGTGGAGTGTCTTAGGT	qRT-PCR
GmTubulin	GGAGTTCACAGAGGCAGA	CACTTACGCATCACATAGCA	qRT-PCR
GmWRKY32	ATGGAAGACAAAGACAGAGCA	TCATCTGATGCGCATTCCC	CDS isolation

## Sheet: Table S2
Table S2. Primer pairs used in Arabidopsis
Gene Names	Sense primers (5'-3')	Antisense primers (5'-3')	Function
GmVQ58	ATGACTGCTACCATGTCTGGC	TGAAGAAGATGGTCCTCTCCTG	PCR analysis for GmVQ58 overexpression
JAV1	TTTTCTCTACCACAAAACCGC	CCAACAAGTTGACGAAATTGG	PCR analysis for the jav1 mutants
GmVQ58	AGAAGGCGGAGTCTCAAAGC	ATATCAGGCGCAGAAGGAGC	qRT-PCR
JAV1	GTCCAGAAACTGGCCGTGTA	ATCCGACGATGAAGTGAGGC	qRT-PCR
AtTubulin	CTCAAGAGGTTCTCAGCAGTA	TCACCTTCTTCATCCGCAGTT	qRT-PCR

## Sheet: Table S3
Table S3. List of all VQ genes present in the RNA-seq database for cultivated soybeans and their expression patterns
Name	Phytozome ID	SCK RKPM	SK RKPM	RCK RKPM	RK RKPM		log2FoldChange (SK/SCK)	FDR (SK/SCK)	log2FoldChange (RK/RCK)	FDR (RK/RCK)	log2FoldChange (RCK/SCK)	FDR (RCK/SCK)
GmVQ1	Glyma.01g018700	19.7799	20.7052	15.2803	15.3749		0.066	0.78468	0.0089	1.0066	-0.3724	0.046141
GmVQ2	Glyma.01g096800	0	3.5009	2.7884	0		11.7735	0.038242	-11.4452	0.12081	11.4452	0.05117
GmVQ5	Glyma.02g208800	15.3417	16.9166	9.7569	15.5938		0.141	0.70016	0.6765	0.062782	-0.653	0.034695
GmVQ11	Glyma.04g103300	1.0058	3.7765	2.2459	3.926		1.9087	0.052793	0.8058	0.43308	1.159	0.29434
GmVQ14	Glyma.04g239400	19.4991	16.5201	8.9713	7.6471		-0.2392	0.29496	-0.2304	0.57288	-1.12	2.6851e-08
GmVQ20	Glyma.05g198400	7.228	9.7083	12.9906	13.9593		0.4256	0.33145	0.1038	0.81328	0.8458	0.0083232
GmVQ27	Glyma.07g028700	5.7252	5.129	3.3642	7.0571		-0.1586	0.852	1.0688	0.16837	-0.7671	0.27792
GmVQ29	Glyma.07g198000	58.2266	83.5922	61.663	44.8832		0.5217	0.0079242	-0.4582	0.083297	0.0827	0.71974
GmVQ30	Glyma.08g005700	10.5607	11.749	21.6166	22.2471		0.1538	0.78444	0.0415	0.9345	1.0334	0.0014745
GmVQ31	Glyma.08g041900	3.7416	1.0217	15.1907	14.7946		-1.8727	0.12067	-0.0381	0.9633	2.0215	2.9719e-05
GmVQ38	Glyma.08g214100	0.7078	2.5985	3.6878	4.9993		1.8763	0.11997	0.439	0.61167	2.3813	0.010589
GmVQ41	Glyma.08g272200	18.3618	25.9184	10.1003	13.5855		0.4973	0.0013832	0.4277	0.097672	-0.8623	2.63e-06
GmVQ44	Glyma.09g111800	0.4907	1.9651	1.0956	4.6512		2.0017	0.18583	2.0859	0.027522	1.1588	0.48753
GmVQ48	Glyma.11g239600	11.828	14.2115	9.244	10.553		0.2649	0.43017	0.1911	0.6854	-0.3556	0.25415
GmVQ49	Glyma.12g153600	14.7985	9.3369	16.975	19.6692		-0.6644	0.059148	0.2125	0.57496	0.198	0.52525
GmVQ50	Glyma.12g225200	5.8362	7.5623	13.032	10.3375		0.3738	0.63415	-0.3342	0.5999	1.159	0.015257
GmVQ52	Glyma.13g005100	6.2263	8.7575	3.4758	3.9679		0.4921	0.23677	0.191	0.80193	-0.841	0.05967
GmVQ53	Glyma.13g178500	47.3214	52.803	40.6109	32.0328		0.1581	0.27239	-0.3423	0.0331	-0.2206	0.088216
GmVQ56	Glyma.13g238100	125.113	96.4187	42.354	34.1713		-0.3758	0.0096536	-0.3097	0.33274	-1.5627	2.387e-24
GmVQ57	Glyma.13g276100	14.4451	10.6348	29.8837	37.9058		-0.4418	0.45765	0.3431	0.35603	1.0488	0.0016924
GmVQ58	Glyma.14g002800	62.3982	57.7497	16.0988	23.9081		-0.1117	0.4425	0.5705	0.0087861	-1.9546	9.7066e-47
GmVQ60	Glyma.14g172200	1.0662	2.6689	0.2976	3.2701		1.3238	0.28575	3.4579	0.023095	-1.841	0.39464
GmVQ61	Glyma.15g075200	86.7934	79.7754	37.2941	23.2068		-0.1216	0.50347	-0.6844	0.0086176	-1.2186	9.9642e-16
GmVQ62	Glyma.15g158200	1.9072	0.3042	0.3042	2.7347		-2.6484	0.11192	3.1683	0.059219	-2.6484	0.11192
GmVQ63	Glyma.15g232200	0.4366	10.0537	0	1.9475		4.5253	2.3654e-05	10.9274	0.19516	-8.7702	0.65749
GmVQ66	Glyma.17g159600	0	2.499	0	0.3976		11.2871	0.03813	8.6352	0.69278	NA	NA
GmVQ67	Glyma.18g017800	9.7645	17.5448	11.2006	10.144		0.8454	0.00048507	-0.1429	0.72609	0.198	0.52527
GmVQ69	Glyma.19g125300	38.4663	19.733	12.9901	8.474		-0.963	6.8994e-06	-0.6163	0.18972	-1.5662	6.3877e-12
GmVQ73	Glyma.20g064500	0.8379	8.1103	1.8711	1.869		3.2749	2.1474e-05	-0.0016	1.026	1.159	0.37725
NA means not available. Text in red represents differentially expressed genes and their specific values.

## Sheet: Table S4
Table S4. List of all VQ genes present in the RNA-seq database for wild soybeans and their expression patterns
Wild soybean GeneID	Corresponding genes in cultivated soybean	log2FoldChange	FDR		log2FoldChange	FDR		log2FoldChange	FDR		log2FoldChange	FDR		log2FoldChange	FDR
		(RK-1d/RCK-1d)	(RK-1d/RCK-1d)		(RK-3d/RCK-3d)	(RK-3d/RCK-3d)		(SK-1d/SCK-1d)	(SK-1d/SCK-1d)		(SK-2d/SCK-2d)	(SK-2d/SCK-2d)		(SCK-1d/RCK-1d)	(SCK-1d/RCK-1d)
Glysoja.02g004607	GmVQ5 (Glyma.02g208800)	-0.3525	0.795726		-0.5904	0.611045		0.2972	0.838488		-0.0914	0.999917		-0.0441	0.968682
Glysoja.04g009294	GmVQ10 (Glyma.04g099600)	-0.1791	0.864596		-0.279	0.718156		-0.1038	0.91226		0.0256	0.999917		-0.105	0.883341
Glysoja.05g012265	GmVQ17 (Glyma.05g140700)	-0.1892	0.92038		0.1139	0.944131		0.0666	0.98256		0.2313	0.999917		0.0945	0.964371
Glysoja.05g012823	GmVQ20 (Glyma.05g198400)	0.4619	0.780985		-0.3001	0.884333		-0.2948	0.890094		-0.0993	0.999917		0.2521	0.845627
Glysoja.06g014281	GmVQ21 (Glyma.06g101400)	-0.8055	0.323841		-0.2856	0.820348		-0.2409	0.819188		0.2875	0.999917		0.3075	0.71408
Glysoja.07g016731	GmVQ27 (Glyma.07g028700)	-0.3532	0.867636		0.4218	0.852296		0.2156	0.920914		-0.7009	0.999917		-0.9317	0.527129
Glysoja.07g018421	GmVQ29 (Glyma.07g198000)	0.3861	0.457721		0.3802	0.43048		0.2946	0.754753		0.2306	0.999917		-0.3087	0.551919
Glysoja.08g019234	GmVQ30 (Glyma.08g005700)	0.1028	0.908471		-1.037	0.0167968		-1.0208	0.00947982		-0.3989	0.995417		0.6764	0.0930219
Glysoja.08g019584	GmVQ31 (Glyma.08g041900)	-0.0795	0.958035		-0.4722	0.746752		0.635	0.734561		0.2765	0.999917		-1.8357	0.0393651
Glysoja.08g020095	GmVQ33 (Glyma.08g096000)	-0.387	0.83309		0.2464	0.912723		0.0803	0.962396		-0.8108	0.989471		-0.786	0.642885
Glysoja.08g021226	GmVQ38 (Glyma.08g214100)	-1.1124	0.369141		0.0461	0.986244		0.4466	0.849235		0.1715	0.999917		-1.4973	0.166985
Glysoja.09g023841	GmVQ44 (Glyma.09g111800)	0.6027	0.736151		-0.6458	0.716401		-0.0277	0.987322		-0.0823	0.999917		-0.4027	0.811285
Glysoja.10g028313	GmVQ46 (Glyma.10g273300)	NA	NA		0.8667	0.551756		0.1017	0.890462		0.2513	0.999917		NA	NA
Glysoja.12g034488	GmVQ49 (Glyma.12g153600)	0.2834	0.803615		-0.858	0.200278		-0.234	0.802589		-0.5193	0.999917		1.1907	0.00897213
Glysoja.12g035206	GmVQ50 (Glyma.12g225200)	-0.0211	0.979143		0.6864	0.0734058		0.1547	0.85795		0.3816	0.999917		0.1138	0.811285
Glysoja.13g035442	GmVQ52 (Glyma.13g005100)	0.6003	0.726464		3.161	1.27669e-06		1.8084	0.0570124		1.3087	0.39454		-0.633	0.714982
Glysoja.11g031623	GmVQ56 (Glyma.13g238100)	-0.1029	0.917559		0.0545	0.963528		-0.2751	0.806547		0.0493	0.999917		0.4066	0.408147
Glysoja.11g031987	GmVQ57 (Glyma.13g276100)	0.0668	0.924637		0.314	0.591958		-0.0383	0.96595		-0.2366	0.999917		0.4913	0.145287
Glysoja.14g037272	GmVQ58 (Glyma.14g002800)	-0.9141	0.274357		1.9629	0.00104114		0.0479	0.982594		-0.5311	0.999917		-1.4877	0.00804157
Glysoja.15g042187	GmVQ65 (Glyma.15g268300)	-0.1186	0.867636		NA	NA		NA	NA		NA	NA		-0.2081	0.811285
Glysoja.19g052088	GmVQ71 (Glyma.19g202300)	-0.1242	0.867636		0.1313	0.883142		0.2211	0.857264		NA	NA		-0.217	0.811285
Glysoja.20g053333	GmVQ73 (Glyma.20g064500)	-0.2145	0.90028		3.3247	0.000338433		0.6038	0.720327		0.9056	0.880292		-0.7025	0.676365
Glysoja.20g053862	GmVQ74 (Glyma.20g116600)	NA	NA		2.0094	0.0790868		0.4038	0.762579		0.2563	0.999917		NA	NA
NA means not available. Text in red represents differentially expressed genes and their specific values.

## Sheet: Table S5
Table S5. Sequence alignment results of the promoter region of GmVQ58 in 302 soybean accessions
Accession ID	-2184	-2183	-2182	-2181	-2180	-2179	-2178	-2177	-2176	-2175	-2174	-2173	-2172	-2171	-2170	-2169	-2168	-2167	-2166	-2165	-2164	-2163	-2162	-2161	-2160	-2159	-2158	-2157	-2156	-2155	-2154	-2153	-2152	-2151	-2150	-2149	-2148	-2147	-2146	-2145	-2144	-2143	-2142	-2141	-2140	-2139	-2138	-2137	-2136
IGDB-003	T	T	G	G	A	G	T	C	C	T	C	A	G	C	C	T	C	T	C	A	A	T	T	A	T	T	T	G	C	A	A	T	T	T	T	T	T	C	C	C	T	C	T	T	T	T	T	T	A
IGDB-018	T	T	G	G	A	G	T	C	C	T	C	A	G	C	C	T	C	T	C	A	A	T	T	A	T	T	T	G	C	A	A	T	T	T	T	T	T	C	C	C	T	C	T	T	T	T	T	T	A
IGDB-060	T	T	G	G	A	G	T	C	C	T	C	A	G	C	C	T	C	T	C	A	A	T	T	A	T	T	T	G	C	A	A	T	T	T	T	T	T	C	C	C	T	C	T	T	T	T	T	T	A
IGDB-020	T	T	G	G	A	G	T	C	C	T	C	A	G	C	C	T	C	T	C	A	A	T	T	A	T	T	T	G	C	A	A	T	T	T	T	T	T	C	C	C	T	C	T	T	T	T	T	T	A
IGDB-061	T	T	G	G	A	G	T	C	C	T	C	A	G	C	C	T	C	T	C	A	A	T	T	A	T	T	T	G	C	A	A	T	T	T	T	T	T	C	C	C	T	C	T	T	T	T	T	T	A
IGDB-056	T	T	G	G	A	G	T	C	C	T	C	A	G	C	C	T	C	T	C	A	A	T	T	A	T	T	T	G	C	A	A	T	T	T	T	T	T	C	C	C	T	C	T	T	T	T	T	T	A
IGDB-008	T	T	G	G	A	G	T	C	C	T	C	A	G	C	C	T	C	T	C	A	A	T	T	A	T	T	T	G	C	A	A	T	T	T	T	T	T	C	C	C	T	C	T	T	T	T	T	T	A
IGDB-011	T	T	G	G	A	G	T	C	C	T	C	A	G	C	C	T	C	T	C	A	A	T	T	A	T	T	T	G	C	A	A	T	T	T	T	T	T	C	C	C	T	C	T	T	T	T	T	T	A
IGDB-059	T	T	G	G	A	G	T	C	C	T	C	A	G	C	C	T	C	T	C	A	A	T	T	A	T	T	T	G	C	A	A	T	T	T	T	T	T	C	C	C	T	C	T	T	T	T	T	T	A
IGDB-017	T	T	G	G	A	G	T	C	C	T	C	A	G	C	C	T	C	T	C	A	A	T	T	A	T	T	T	G	C	A	A	T	T	T	T	T	T	C	C	C	T	C	T	T	T	T	T	T	A
IGDB-055	T	T	G	G	A	G	T	C	C	T	C	A	G	C	C	T	C	T	C	A	A	T	T	A	T	T	T	G	C	A	A	T	T	T	T	T	T	C	C	C	T	C	T	T	T	T	T	T	A
IGDB-021	T	T	G	G	A	G	T	C	C	T	C	A	G	C	C	T	C	T	C	A	A	T	T	A	T	T	T	G	C	A	A	T	T	T	T	T	T	C	C	C	T	C	T	T	T	T	T	T	A
IGDB-016	T	T	G	G	A	G	T	C	C	T	C	A	G	C	C	T	C	T	C	A	A	T	T	A	T	T	T	G	C	A	A	T	T	T	T	T	T	C	C	C	T	C	T	T	T	T	T	T	A
IGDB-012	T	T	G	G	A	G	T	C	C	T	C	A	G	C	C	T	C	T	C	A	A	T	T	A	T	T	T	G	C	A	A	T	T	T	T	T	T	C	C	C	T	C	T	T	T	T	T	T	A
IGDB-044	T	T	G	G	A	G	T	C	C	T	C	A	G	C	C	T	C	T	C	A	A	T	T	A	T	T	T	G	C	A	A	T	T	T	T	T	T	C	C	C	T	C	T	T	T	T	T	T	A
IGDB-046	T	T	G	G	A	G	T	C	C	T	C	A	G	C	C	T	C	T	C	A	A	T	T	A	T	T	T	G	C	A	A	T	T	T	T	T	T	C	C	C	T	C	T	T	T	T	T	T	A
IGDB-053	T	T	G	G	A	G	T	C	C	T	C	A	G	C	C	T	C	T	C	A	A	T	T	A	T	T	T	G	C	A	A	T	T	T	T	T	T	C	C	C	T	C	T	T	T	T	T	T	A
IGDB-054	T	T	G	G	A	G	T	C	C	T	C	A	G	C	C	T	C	T	C	A	A	T	T	A	T	T	T	G	C	A	A	T	T	T	T	T	T	C	C	C	T	C	T	T	T	T	T	T	A
IGDB-013	T	T	G	G	A	G	T	C	C	T	C	A	G	C	C	T	C	T	C	A	A	T	T	A	T	T	T	G	C	A	A	T	T	T	T	T	T	C	C	C	T	C	T	T	T	T	T	T	A
IGDB-007	T	T	G	G	A	G	T	C	C	T	C	A	G	C	C	T	C	T	C	A	A	T	T	A	T	T	T	G	C	A	A	T	T	T	T	T	T	C	C	C	T	C	T	T	T	T	T	T	A
IGDB-034	T	T	G	G	A	G	T	C	C	T	C	A	G	C	C	T	C	T	C	A	A	T	T	A	T	T	T	G	C	A	A	T	T	T	T	T	T	C	C	C	T	C	T	T	T	T	T	T	A
IGDB-035	T	T	G	G	A	G	T	C	C	T	C	A	G	C	C	T	C	T	C	A	A	T	T	A	T	T	T	G	C	A	A	T	T	T	T	T	T	C	C	C	T	C	T	T	T	T	T	T	A
IGDB-058	T	T	G	G	A	G	T	C	C	T	C	A	G	C	C	T	C	T	C	A	A	T	T	A	T	T	T	G	C	A	A	T	T	T	T	T	T	C	C	C	T	C	T	T	T	T	T	T	A
IGDB-042	T	T	G	G	A	G	T	C	C	T	C	A	G	C	C	T	C	T	C	A	A	T	T	A	T	T	T	G	C	A	A	T	T	T	T	T	T	C	C	C	T	C	T	T	T	T	T	T	A
IGDB-052	T	T	G	G	A	G	T	C	C	T	C	A	G	C	C	T	C	T	C	A	A	T	T	A	T	T	T	G	C	A	A	T	T	T	T	T	T	C	C	C	T	C	T	T	T	T	T	T	A
IGDB-006	T	T	G	G	A	G	T	C	C	T	C	A	G	C	C	T	C	T	C	A	A	T	T	A	T	T	T	G	C	A	A	T	T	T	T	T	T	C	C	C	T	C	T	T	T	T	T	T	A
IGDB-027	T	T	G	G	A	G	T	C	C	T	C	A	G	C	C	T	C	T	C	A	A	T	T	A	T	T	T	G	C	A	A	T	T	T	T	T	T	C	C	C	T	C	T	T	T	T	T	T	A
IGDB-032	N	N	N	N	N	N	N	N	N	N	N	N	N	N	N	N	N	N	N	N	N	N	N	N	N	N	N	N	N	N	N	N	N	N	N	N	N	N	N	N	N	N	N	N	N	N	N	N	N
IGDB-057	T	T	G	G	A	G	T	C	C	T	C	A	G	C	C	T	C	T	C	A	A	T	T	A	T	T	T	G	C	A	A	T	T	T	T	T	T	C	C	C	T	C	T	T	T	T	T	T	A
IGDB-039	T	T	G	G	A	G	T	C	C	T	C	A	G	C	C	T	C	T	C	A	A	T	T	A	T	T	T	G	C	A	A	T	T	T	T	T	T	C	C	C	T	C	T	T	T	T	T	T	A
IGDB-051	T	T	G	G	A	G	T	C	C	T	C	A	G	C	C	T	C	T	C	A	A	T	T	A	T	T	T	G	C	A	A	T	T	T	T	T	T	C	C	C	T	C	T	T	T	T	T	T	A
IGDB-037	T	T	G	G	A	G	T	C	C	T	C	A	G	C	C	T	C	T	C	A	A	T	T	A	T	T	T	G	C	A	A	T	T	T	T	T	T	C	C	C	T	C	T	T	T	T	T	T	A
IGDB-005	T	T	G	G	A	G	T	C	C	T	C	A	G	C	C	T	C	T	C	A	A	T	T	A	T	T	T	G	C	A	A	T	T	T	T	T	T	C	C	C	T	C	T	T	T	T	T	T	A
IGDB-024	T	T	G	G	A	G	T	C	C	T	C	A	G	C	C	T	C	T	C	A	A	T	T	A	T	T	T	G	C	A	A	T	T	T	T	T	T	C	C	C	T	C	T	T	T	T	T	T	A
IGDB-031	T	T	G	G	A	G	T	C	C	T	C	A	G	C	C	T	C	T	C	A	A	T	T	A	T	T	T	G	C	A	A	T	T	T	T	T	T	C	C	C	T	C	T	T	T	T	T	T	A
IGDB-050	T	T	G	G	A	G	T	C	C	T	C	A	G	C	C	T	C	T	C	A	A	T	T	A	T	T	T	G	C	A	A	T	T	T	T	T	T	C	C	C	T	C	T	T	T	T	T	T	A
IGDB-038	T	T	G	G	A	G	T	C	C	T	C	A	G	C	C	T	C	T	C	A	A	T	T	A	T	T	T	G	C	A	A	T	T	T	T	T	T	C	C	C	T	C	T	T	T	T	T	T	A
IGDB-047	T	T	G	G	A	G	T	C	C	T	C	A	G	C	C	T	C	T	C	A	A	T	T	A	T	T	T	G	C	A	A	T	T	T	T	T	T	C	C	C	T	C	T	T	T	T	T	T	A
IGDB-062	T	T	G	G	A	G	T	C	C	T	C	A	G	C	C	T	C	T	C	A	A	T	T	A	T	T	T	G	C	A	A	T	T	T	T	T	T	C	C	C	T	C	T	T	T	T	T	T	A
IGDB-026	T	T	G	G	A	G	T	C	C	T	C	A	G	C	C	T	C	T	C	A	A	T	T	A	T	T	T	G	C	A	A	T	T	T	T	T	T	C	C	C	T	C	T	T	T	T	T	T	A
IGDB-036	T	T	G	G	A	G	T	C	C	T	C	A	G	C	C	T	C	T	C	A	A	T	T	A	T	T	T	G	C	A	A	T	T	T	T	T	T	C	C	C	T	C	T	T	T	T	T	T	A
IGDB-033	T	T	G	G	A	G	T	C	C	T	C	A	G	C	C	T	C	T	C	A	A	T	T	A	T	T	T	G	C	A	A	T	T	T	T	T	T	C	C	C	T	C	T	T	T	T	T	T	A
IGDB-045	T	T	G	G	A	G	T	C	C	T	C	A	G	C	C	T	C	T	C	A	A	T	T	A	T	T	T	G	C	A	A	T	T	T	T	T	T	C	C	C	T	C	T	T	T	T	T	T	A
IGDB-004	T	T	G	G	A	G	T	C	C	T	C	A	G	C	C	T	C	T	C	A	A	T	T	A	T	T	T	G	C	A	A	T	T	T	T	T	T	C	C	C	T	C	T	T	T	T	T	T	A
IGDB-029	T	T	G	G	A	G	T	C	C	T	C	A	G	C	C	T	C	T	C	A	A	T	T	A	T	T	T	G	C	A	A	T	T	T	T	T	T	C	C	C	T	C	T	T	T	T	T	T	A
IGDB-041	T	T	G	G	A	G	T	C	C	T	C	A	G	C	C	T	C	T	C	A	A	T	T	A	T	T	T	G	C	A	A	T	T	T	T	T	T	C	C	C	T	C	T	T	T	T	T	T	A
IGDB-043	T	T	G	G	A	G	T	C	C	T	C	A	G	C	C	T	C	T	C	A	A	T	T	A	T	T	T	G	C	A	A	T	T	T	T	T	T	C	C	C	T	C	T	T	T	T	T	T	A
IGDB-049	T	T	G	G	A	G	T	C	C	T	C	A	G	C	C	T	C	T	C	A	A	T	T	A	T	T	T	G	C	A	A	T	T	T	T	T	T	C	C	C	T	C	T	T	T	T	T	T	A
IGDB-001	T	T	G	G	A	G	T	C	C	T	C	A	G	C	C	T	C	T	C	A	A	T	T	A	T	T	T	G	C	A	A	T	T	T	T	T	T	C	C	C	T	C	T	T	T	T	T	T	A
IGDB-010	T	T	G	G	A	G	T	C	C	T	C	A	G	C	C	T	C	T	C	A	A	T	T	A	T	T	T	G	C	A	A	T	T	T	T	T	T	C	C	C	T	C	T	T	T	T	T	T	A
IGDB-048	T	T	G	G	A	G	T	C	C	T	C	A	G	C	C	T	C	T	C	A	A	T	T	A	T	T	T	G	C	A	A	T	T	T	T	T	T	C	C	C	T	C	T	T	T	T	T	T	A
IGDB-019	T	T	G	G	A	G	T	C	C	T	C	A	G	C	C	T	C	T	C	A	A	T	T	A	T	T	T	G	C	A	A	T	T	T	T	T	T	C	C	C	T	C	T	T	T	T	T	T	A
IGDB-022	T	T	G	G	A	G	T	C	C	T	C	A	G	C	C	T	C	T	C	A	A	T	T	A	T	T	T	G	C	A	A	T	T	T	T	T	T	C	C	C	T	C	T	T	T	T	T	T	A
IGDB-040	T	T	G	G	A	G	T	C	C	T	C	A	G	C	C	T	C	T	C	A	A	T	T	A	T	T	T	G	C	A	A	T	T	T	T	T	T	C	C	C	T	C	T	T	T	T	T	T	A
IGDB-030	T	T	G	G	A	G	T	C	C	T	C	A	G	C	C	T	C	T	C	A	A	T	T	A	T	T	T	G	C	A	A	T	T	T	T	T	T	C	C	C	T	C	T	T	T	T	T	T	A
IGDB-028	T	T	G	G	A	G	T	C	C	T	C	A	G	C	C	T	C	T	C	A	A	T	T	A	T	T	T	G	C	A	A	T	T	T	T	T	T	C	C	C	T	C	T	T	T	T	T	T	A
IGDB-009	T	T	G	G	A	G	T	C	C	T	C	A	G	C	C	T	C	T	C	A	A	T	T	A	T	T	T	G	C	A	A	T	T	T	T	T	T	C	C	C	T	C	T	T	T	T	T	T	A
IGDB-023	T	T	G	G	A	G	T	C	C	T	C	A	G	C	C	T	C	T	C	A	A	T	T	A	T	T	T	G	C	A	A	T	T	T	T	T	T	C	C	C	T	C	T	T	T	T	T	T	A
IGDB-015	T	T	G	G	A	G	T	C	C	T	C	A	G	C	C	T	C	T	C	A	A	T	T	A	T	T	T	G	C	A	A	T	T	T	T	T	T	C	C	C	T	C	T	T	T	T	T	T	A
IGDB-014	T	T	G	G	A	G	T	C	C	T	C	A	G	C	C	T	C	T	C	A	A	T	T	A	T	T	T	G	C	A	A	T	T	T	T	T	T	C	C	C	T	C	T	T	T	T	T	T	A
IGDB-025	T	T	G	G	A	G	T	C	C	T	C	A	G	C	C	T	C	T	C	A	A	T	T	A	T	T	T	G	C	A	A	T	T	T	T	T	T	C	C	C	T	C	T	T	T	T	T	T	A
IGDB-002	T	T	G	G	A	G	T	C	C	T	C	A	G	C	C	T	C	T	C	A	A	T	T	A	T	T	T	G	C	A	A	T	T	T	T	T	T	C	C	C	T	C	T	T	T	T	T	T	A
IGDB-168	T	T	G	G	A	G	T	C	C	T	C	A	G	C	C	T	C	T	C	A	A	T	T	A	T	T	T	G	C	A	A	T	T	T	T	T	T	C	C	C	T	C	T	T	T	T	T	T	A
IGDB-071	T	T	G	G	A	G	T	C	C	T	C	A	G	C	C	T	C	T	C	A	A	T	T	A	T	T	T	G	C	A	A	T	T	T	T	T	T	C	C	C	T	C	T	T	T	T	T	T	A
IGDB-108	T	T	G	G	A	G	T	C	C	T	C	A	G	C	C	T	C	T	C	A	A	T	T	A	T	T	T	G	C	A	A	T	T	T	T	T	T	C	C	C	T	C	T	T	T	T	T	T	A
IGDB-063	T	T	G	G	A	G	T	C	C	T	C	A	G	C	C	T	C	T	C	A	A	T	T	A	T	T	T	G	C	A	A	T	T	T	T	T	T	C	C	C	T	C	T	T	T	T	T	T	A
IGDB-133	T	T	G	G	A	G	T	C	C	T	C	A	G	C	C	T	C	T	C	A	A	T	T	A	T	T	T	G	C	A	A	T	T	T	T	T	T	C	N	N	N	N	N	N	N	N	N	N	N
IGDB-065	T	T	G	G	A	G	T	C	C	T	C	A	G	C	C	T	C	T	C	A	A	T	T	A	T	T	T	G	C	A	A	T	T	T	T	T	T	C	C	C	T	C	T	T	T	T	T	T	A
IGDB-174	T	T	G	G	A	G	T	C	C	T	C	A	G	C	C	T	C	T	C	A	A	T	T	A	T	T	T	G	C	A	A	T	T	T	T	T	T	C	C	C	T	C	T	T	T	T	T	T	A
IGDB-149	T	T	G	G	A	G	T	C	C	T	C	A	G	C	C	T	C	T	C	A	A	T	T	A	T	T	T	G	C	A	A	T	T	T	T	T	T	C	C	C	T	C	T	T	T	T	T	T	A
IGDB-194	T	T	G	G	A	G	T	C	C	T	C	A	G	C	C	T	C	T	C	A	A	T	T	A	T	T	T	G	C	A	A	T	T	T	T	T	T	C	C	C	T	N	N	N	N	N	N	N	N
IGDB-120	T	T	G	G	A	G	T	C	C	T	C	A	G	C	C	T	C	T	C	A	A	T	T	A	T	T	T	G	C	A	A	T	T	T	T	T	T	C	C	C	T	C	T	T	T	T	T	T	A
IGDB-078	T	T	G	G	A	G	T	C	C	T	C	A	G	C	C	T	C	T	C	A	A	T	T	A	T	T	T	G	C	A	A	T	T	T	T	T	T	C	C	C	T	C	T	T	T	T	T	T	A
IGDB-182	T	T	G	G	A	G	T	C	C	T	C	A	G	C	C	T	C	T	C	A	A	T	T	A	T	T	T	G	C	A	A	T	T	T	T	T	T	C	C	C	T	C	T	T	T	T	T	T	A
IGDB-100*	T	T	G	G	A	G	T	C	C	T	C	A	G	C	C	T	C	T	C	A	A	T	T	A	T	T	T	G	C	A	A	T	T	T	T	T	T	C	C	C	T	C	T	T	T	T	T	T	A
IGDB-081	T	T	G	G	A	G	T	C	C	T	C	A	G	C	C	T	C	T	C	A	A	T	T	A	T	T	T	G	C	A	A	T	T	T	T	T	T	C	C	C	T	C	T	T	T	T	T	T	A
IGDB-181*	T	T	G	G	A	G	T	C	C	T	C	A	G	C	C	T	C	T	C	A	A	T	T	A	T	T	T	G	C	A	A	T	T	T	T	T	T	C	C	C	T	C	T	T	T	T	T	T	A
IGDB-160	T	T	G	G	A	G	T	C	C	T	C	A	G	C	C	T	C	T	C	A	A	T	T	A	T	T	T	G	C	A	A	T	T	T	T	T	T	C	C	C	T	C	T	T	T	T	T	T	A
IGDB-106	T	T	G	G	A	G	T	C	C	T	C	A	G	C	C	T	C	T	C	A	A	T	T	A	T	T	T	G	C	A	A	T	T	T	T	T	T	C	C	C	T	C	T	T	T	T	T	T	A
IGDB-142	T	T	G	G	A	G	T	C	C	T	C	A	G	C	C	T	C	T	C	A	A	T	T	A	T	T	T	G	C	A	A	T	T	T	T	T	T	C	C	C	T	C	T	T	T	T	T	T	A
IGDB-130	T	T	G	G	A	G	T	C	C	T	C	A	G	C	C	T	C	T	C	A	A	T	T	A	T	T	T	G	C	A	A	T	T	T	T	T	T	C	C	C	T	C	T	T	T	T	T	T	A
IGDB-074	T	T	G	G	A	G	T	C	C	T	C	A	G	C	C	T	C	T	C	A	A	T	T	A	T	T	T	G	C	A	A	T	T	T	T	T	T	C	C	C	T	C	T	T	T	T	T	T	A
IGDB-083	T	T	G	G	A	G	T	C	C	T	C	A	G	C	C	T	C	T	C	A	A	T	T	A	T	T	T	G	C	A	A	T	T	T	T	T	T	C	C	C	T	C	T	T	T	T	T	T	A
IGDB-148	T	T	G	G	A	G	T	C	C	T	C	A	G	C	C	T	C	T	C	A	A	T	T	A	T	T	T	G	C	A	A	T	T	T	T	T	T	C	C	C	T	C	T	T	T	T	T	T	A
IGDB-118	T	T	G	G	A	G	T	C	C	T	C	A	G	C	C	T	C	T	C	A	A	T	T	A	T	T	T	G	C	A	A	T	T	T	T	T	T	C	C	C	T	C	T	T	T	T	T	T	A
IGDB-064	T	T	G	G	A	G	T	C	C	T	C	A	G	C	C	T	C	T	C	A	A	T	T	A	T	T	T	G	C	A	A	T	T	T	T	T	T	C	C	C	T	C	T	T	T	T	T	T	A
IGDB-198	T	T	G	G	A	G	T	C	C	T	C	A	G	C	C	T	C	T	C	A	A	T	T	A	T	T	T	G	C	A	A	T	T	T	T	T	T	C	C	C	T	C	T	T	T	T	T	T	A
IGDB-102	T	T	G	G	A	G	T	C	C	T	C	A	G	C	C	T	C	T	C	A	A	T	T	A	T	T	T	G	C	A	A	T	T	T	T	T	T	C	C	C	T	C	T	T	T	T	T	T	A
IGDB-155	T	T	G	G	A	G	T	C	C	T	C	A	G	C	C	T	C	T	C	A	A	T	T	A	T	T	T	G	C	A	A	T	T	T	T	T	T	C	C	C	T	C	T	T	T	T	T	T	A
IGDB-096	T	T	G	G	A	G	T	C	C	T	C	A	G	C	C	T	C	T	C	A	A	T	T	A	T	T	T	G	C	A	A	T	T	T	T	T	T	C	C	C	T	C	T	T	T	T	T	T	A
IGDB-076	T	T	G	G	A	G	T	C	C	T	C	A	G	C	C	T	C	T	C	A	A	T	T	A	T	T	T	G	C	A	A	T	T	T	T	T	T	C	C	C	T	C	T	T	T	T	T	T	A
IGDB-104	T	T	G	G	A	G	T	C	C	T	C	A	G	C	C	T	C	T	C	A	A	T	T	A	T	T	T	G	C	A	A	T	T	T	T	T	T	C	C	C	T	C	T	T	T	T	T	T	A
IGDB-136	T	T	G	G	A	G	T	C	C	T	C	A	G	C	C	T	C	T	C	A	A	T	T	A	T	T	T	G	C	A	A	T	T	T	T	T	T	C	C	C	T	C	T	T	T	T	T	T	A
IGDB-163	T	T	G	G	A	G	T	C	C	T	C	A	G	C	C	T	C	T	C	A	A	T	T	A	T	T	T	G	C	A	A	T	T	T	T	T	T	C	C	C	T	C	T	T	T	T	T	T	A
IGDB-082	T	T	G	G	A	G	T	C	C	T	C	A	G	C	C	T	C	T	C	A	A	T	T	A	T	T	T	G	C	A	A	T	T	T	T	T	T	C	C	C	T	C	T	T	T	T	T	T	A
IGDB-066	T	T	G	G	A	G	T	C	C	T	C	A	G	C	C	T	C	T	C	A	A	T	T	A	T	T	T	G	C	A	A	T	T	T	T	T	T	C	C	C	T	C	T	T	T	T	T	T	A
IGDB-167	T	T	G	G	A	G	T	C	C	T	C	A	G	C	C	T	C	T	C	A	A	T	T	A	T	T	T	G	C	A	A	T	T	T	T	T	T	C	C	C	T	C	T	T	T	T	T	T	A
IGDB-197	T	T	G	G	A	G	T	C	C	T	C	A	G	C	C	T	C	T	C	A	A	T	T	A	T	T	T	G	C	A	A	T	T	T	T	T	T	C	C	C	T	C	T	T	T	T	T	T	A
IGDB-099	T	T	G	G	A	G	T	C	C	T	C	A	G	C	C	T	C	T	C	A	A	T	T	A	T	T	T	G	C	A	A	T	T	T	T	T	T	C	C	C	T	C	T	T	T	T	T	T	A
IGDB-186*	T	T	G	G	A	G	T	C	C	T	C	A	G	C	C	T	C	T	C	A	A	T	T	A	T	T	T	G	C	A	A	T	T	T	T	T	T	C	C	C	T	C	T	T	T	T	T	T	A
IGDB-072	T	T	G	G	A	G	T	C	C	T	C	A	G	C	C	T	C	T	C	A	A	T	T	A	T	T	T	G	C	A	A	T	T	T	T	T	T	C	C	C	T	C	T	T	T	T	T	T	A
IGDB-153	T	T	G	G	A	G	T	C	C	T	C	A	G	C	C	T	C	T	C	A	A	T	T	A	T	T	T	G	C	A	A	T	T	T	T	T	T	C	C	C	T	C	T	T	T	T	T	T	A
IGDB-095	T	T	G	G	A	G	T	C	C	T	C	A	G	C	C	T	C	T	C	A	A	T	T	A	T	T	T	G	C	A	A	T	T	T	T	T	T	C	C	C	T	C	T	T	T	T	T	T	A
IGDB-196	T	T	G	G	A	G	T	C	C	T	C	A	G	C	C	T	C	T	C	A	A	T	T	A	T	T	T	G	C	A	A	T	T	T	T	T	T	C	C	C	T	C	T	T	T	T	T	T	A
IGDB-152	T	T	G	G	A	G	T	C	C	T	C	A	G	C	C	T	C	T	C	A	A	T	T	A	T	T	G	G	C	A	A	T	T	T	T	T	T	C	C	C	T	C	T	T	T	T	T	T	A
IGDB-134	T	T	G	G	A	G	T	C	C	T	C	A	G	C	C	T	C	T	C	A	A	T	T	A	T	T	T	G	C	A	A	T	T	T	T	T	T	C	C	C	T	C	T	T	T	T	T	T	A
IGDB-091	T	T	G	G	A	G	T	C	C	T	C	A	G	C	C	T	C	T	C	A	A	T	T	A	T	T	T	G	C	A	A	T	T	T	T	T	T	C	C	C	T	C	T	T	T	T	T	T	A
IGDB-105	T	T	G	G	A	G	T	C	C	T	C	A	G	C	C	T	C	T	C	A	A	T	T	A	T	T	T	G	C	A	A	T	T	T	T	T	T	C	C	C	T	C	T	T	T	T	T	T	A
IGDB-111	T	T	G	G	A	G	T	C	C	T	C	A	G	C	C	T	C	T	C	A	A	T	T	A	T	T	T	G	C	A	A	T	T	T	T	T	T	C	C	C	T	C	T	T	T	T	T	T	A
IGDB-119	T	T	G	G	A	G	T	C	C	T	C	A	G	C	C	T	C	T	C	A	A	T	T	A	T	T	T	G	C	A	A	T	T	T	T	T	T	C	C	C	T	C	T	T	T	T	T	T	A
IGDB-077	T	T	G	G	A	G	T	C	C	T	C	A	G	C	C	T	C	T	C	A	A	T	T	A	T	T	T	G	C	A	A	T	T	T	T	T	T	C	C	C	T	C	T	T	T	T	T	T	A
IGDB-073	T	T	G	G	A	G	T	C	C	T	C	A	G	C	C	T	C	T	C	A	A	T	T	A	T	T	T	G	C	A	A	T	T	T	T	T	T	C	C	C	T	C	T	T	T	T	T	T	A
IGDB-094	T	T	G	G	A	G	T	C	C	T	C	A	G	C	C	T	C	T	C	A	A	T	T	A	T	T	T	G	C	A	A	T	T	T	T	T	T	C	C	C	T	C	T	T	T	T	T	T	A
IGDB-092	T	T	G	G	A	G	T	C	C	T	C	A	G	C	C	T	C	T	C	A	A	T	T	A	T	T	T	G	C	A	A	T	T	T	T	T	T	C	C	C	T	C	T	T	T	T	T	T	A
IGDB-150	T	T	G	G	A	G	T	C	C	T	C	A	G	C	C	T	C	T	C	A	A	T	T	A	T	T	T	G	C	A	A	T	T	T	T	T	T	C	C	C	T	C	T	T	T	T	T	T	A
IGDB-137	T	T	G	G	A	G	T	C	C	T	C	A	G	C	C	T	C	T	C	A	A	T	T	A	T	T	T	G	C	A	A	T	T	T	T	T	T	C	C	C	T	C	T	T	T	T	T	T	A
IGDB-139	T	T	G	G	A	G	T	C	C	T	C	A	G	C	C	T	C	T	C	A	A	T	T	A	T	T	T	G	C	A	A	T	T	T	T	T	T	C	C	C	T	C	T	T	T	T	T	T	A
IGDB-176	T	T	G	G	A	G	T	C	C	T	C	A	G	C	C	T	C	T	C	A	A	T	T	A	T	T	T	G	C	A	A	T	T	T	T	T	T	C	C	C	T	C	T	T	T	T	T	T	A
IGDB-124	T	T	G	G	A	G	T	C	C	T	C	A	G	C	C	T	C	T	C	A	A	T	T	A	T	T	T	G	C	A	A	T	T	T	T	T	T	C	C	C	T	C	T	T	T	T	T	T	A
IGDB-103	T	T	G	G	A	G	T	C	C	T	C	A	G	C	C	T	C	T	C	A	A	T	T	A	T	T	T	G	C	A	A	T	T	T	T	T	T	C	C	C	T	C	T	T	T	T	T	T	A
IGDB-154	T	T	G	G	A	G	T	C	C	T	C	A	G	C	C	T	C	T	C	A	A	T	T	A	T	T	T	G	C	A	A	T	T	T	T	T	T	C	C	C	T	C	T	T	T	T	T	T	A
IGDB-075	T	T	G	G	A	G	T	C	C	T	C	A	G	C	C	T	C	T	C	A	A	T	T	A	T	T	T	N	N	N	N	N	N	N	N	N	N	N	N	N	N	N	N	N	N	N	N	N	N
IGDB-085	T	T	G	G	A	G	T	C	C	T	C	A	G	C	C	T	C	T	C	A	A	T	T	A	T	T	T	G	C	A	A	T	T	T	T	T	T	C	C	C	T	C	T	T	T	T	T	T	A
IGDB-187	T	T	G	G	A	G	T	C	C	T	C	A	G	C	C	T	C	T	C	A	A	T	T	A	T	T	T	G	C	A	A	T	T	T	T	T	T	C	C	C	T	C	T	T	T	T	T	T	A
IGDB-183	T	T	G	G	A	G	T	C	C	T	C	A	G	C	C	T	C	T	C	A	A	T	T	A	T	T	T	G	C	A	A	T	T	T	T	T	T	C	C	C	T	C	T	T	T	T	T	T	A
IGDB-191	T	T	G	G	A	G	T	C	C	T	C	A	G	C	C	T	C	T	C	A	A	T	T	A	T	T	T	G	C	A	A	T	T	T	T	T	T	C	C	C	T	C	T	T	T	T	T	T	A
IGDB-127	T	T	G	G	A	G	T	C	C	T	C	A	G	C	C	T	C	T	C	A	A	T	T	A	T	T	T	G	C	A	A	T	T	T	T	T	T	C	C	C	T	C	T	T	T	T	T	T	A
IGDB-135	T	T	G	G	A	G	T	C	C	T	C	A	G	C	C	T	C	T	C	A	A	T	T	A	T	T	T	G	C	A	A	T	T	T	T	T	T	C	C	C	T	C	T	T	T	T	T	T	A
IGDB-089	T	T	G	G	A	G	T	C	C	T	C	A	G	C	C	T	C	T	C	A	A	T	T	A	T	T	T	G	C	A	A	T	T	T	T	T	T	C	C	C	T	C	T	T	T	T	T	T	A
IGDB-070*	T	T	G	G	A	G	T	C	C	T	C	A	G	C	C	T	C	T	C	A	A	T	T	A	T	T	T	G	C	A	A	T	T	T	T	T	T	C	C	C	T	C	T	T	T	T	T	T	A
IGDB-169	T	T	G	G	A	G	T	C	C	T	C	A	G	C	C	T	C	T	C	A	A	T	T	A	T	T	T	G	C	A	A	T	T	T	T	T	T	C	C	C	T	C	T	T	T	T	T	T	A
IGDB-138	T	T	G	G	A	G	T	C	C	T	C	A	G	C	C	T	C	T	C	A	A	T	T	A	T	T	T	G	C	A	A	T	T	T	T	T	T	C	C	C	T	C	T	T	T	T	T	T	A
IGDB-161	T	T	G	G	A	G	T	C	C	T	C	A	G	C	C	T	C	T	C	A	A	T	T	A	T	T	T	G	C	A	A	T	T	T	T	T	T	C	C	C	T	C	T	T	T	T	T	T	A
IGDB-116	T	T	G	G	A	G	T	C	C	T	C	A	G	C	C	T	C	T	C	A	A	T	T	A	T	T	T	G	C	A	A	T	T	T	T	T	T	C	C	C	T	C	T	T	T	T	T	T	A
IGDB-156	T	T	G	G	A	G	T	C	C	T	C	A	G	C	C	T	C	T	C	A	A	T	T	A	T	T	T	G	C	A	A	T	T	T	T	T	T	C	C	C	T	C	T	T	T	T	T	T	A
IGDB-177	T	T	G	G	A	G	T	C	C	T	C	A	G	C	C	T	C	T	C	A	A	T	T	A	T	T	T	G	C	A	A	T	T	T	T	T	T	C	C	C	T	C	T	T	T	T	T	T	A
IGDB-101	T	T	G	G	A	G	T	C	C	T	C	A	G	C	C	T	C	T	C	A	A	T	T	A	T	T	T	G	C	A	A	T	T	T	T	T	T	C	C	C	T	C	T	T	T	T	T	T	A
IGDB-188	T	T	G	G	A	G	T	C	C	T	C	A	G	C	C	T	C	T	C	A	A	T	T	A	T	T	T	G	C	A	A	T	T	T	T	T	T	C	C	C	T	C	T	T	T	T	T	T	A
IGDB-151	N	N	N	N	N	N	N	N	N	N	N	N	N	N	N	N	N	N	N	N	N	N	N	N	N	N	N	N	N	N	N	N	N	N	N	N	N	N	N	N	N	N	N	N	N	N	N	N	N
IGDB-080	T	T	G	G	A	G	T	C	C	T	C	A	G	C	C	T	C	T	C	A	A	T	T	A	T	T	T	G	C	A	A	T	T	T	T	T	T	C	C	C	T	C	T	T	T	T	T	T	A
IGDB-175	T	T	G	G	A	G	T	C	C	T	C	A	G	C	C	T	C	T	C	A	A	T	T	A	T	T	T	G	C	A	A	T	T	T	T	T	T	C	C	C	T	C	T	T	T	T	T	T	A
IGDB-185	T	T	G	G	A	G	T	C	C	T	C	A	G	C	C	T	C	T	C	A	A	T	T	A	T	T	T	G	C	A	A	T	T	T	T	T	T	C	C	C	T	C	T	T	T	T	T	T	A
IGDB-202	T	T	G	G	A	G	T	C	C	T	C	A	G	C	C	T	C	T	C	A	A	T	T	A	T	T	T	G	C	A	A	T	T	T	T	T	T	C	C	C	T	C	T	T	T	T	T	T	A
IGDB-123	T	T	G	G	A	G	T	C	C	T	C	A	G	C	C	T	C	T	C	A	A	T	T	A	T	T	T	G	C	A	A	T	T	T	T	T	T	C	C	C	T	C	T	T	T	T	T	T	A
IGDB-088	T	T	G	G	A	G	T	C	C	T	C	A	G	C	C	T	C	T	C	A	A	T	T	A	T	T	T	G	C	A	A	T	T	T	T	T	T	C	C	C	T	C	T	T	T	T	T	T	A
IGDB-144	T	T	G	G	A	G	T	C	C	T	C	A	G	C	C	T	C	T	C	A	A	T	T	A	T	T	T	G	C	A	A	T	T	T	T	T	T	C	C	C	T	C	T	T	T	T	T	T	A
IGDB-157	N	N	N	N	N	N	N	N	N	N	N	N	N	N	N	N	N	N	N	N	N	N	T	A	T	T	T	G	C	A	A	T	T	T	T	T	T	C	C	C	T	C	T	T	T	T	T	T	A
IGDB-129	T	T	G	G	A	G	T	C	C	T	C	A	G	C	C	T	C	T	C	A	A	T	T	A	T	T	T	G	C	A	A	T	T	T	T	T	T	C	C	C	T	C	T	T	T	T	T	T	A
IGDB-192	T	T	G	G	A	G	T	C	C	T	C	A	G	C	C	T	C	T	C	A	A	T	T	A	T	T	T	G	C	A	A	T	T	T	T	T	T	C	C	C	T	C	T	T	T	T	T	T	A
IGDB-158	T	T	G	G	A	G	T	C	C	T	C	A	G	C	C	T	C	T	C	A	A	T	T	A	T	T	T	G	C	A	A	T	T	T	T	T	T	C	C	C	T	C	T	T	T	T	T	T	A
IGDB-115	T	T	G	G	A	G	T	C	C	T	C	A	G	C	C	T	C	T	C	A	A	T	T	A	T	T	T	G	C	A	A	T	T	T	T	T	T	C	C	C	T	C	T	T	T	T	T	T	A
IGDB-117	T	T	G	G	A	G	T	C	C	T	C	A	G	C	C	T	C	T	C	A	A	T	T	A	T	T	T	G	C	A	A	T	T	T	T	T	T	C	C	C	T	C	T	T	T	T	T	T	A
IGDB-179	T	T	G	G	A	G	T	C	C	T	C	A	G	C	C	T	C	T	C	A	A	T	T	A	T	T	T	G	C	A	A	T	T	T	T	T	T	C	C	C	T	C	T	T	T	T	T	T	A
IGDB-079	T	T	G	G	A	G	T	C	C	T	C	A	G	C	C	T	C	T	C	A	A	T	T	A	T	T	T	G	C	A	A	T	T	T	T	T	T	C	C	C	T	C	T	T	T	T	T	T	A
IGDB-166	T	T	G	G	A	G	T	C	C	T	C	A	G	C	C	T	C	T	C	A	A	T	T	A	T	T	T	G	C	A	A	T	T	T	T	T	T	C	C	C	T	C	T	T	T	T	T	T	A
IGDB-180	T	T	G	G	A	G	T	C	C	T	C	A	G	C	C	T	C	T	C	A	A	T	T	A	T	T	T	G	C	A	A	T	T	T	T	T	T	C	C	C	T	C	T	T	T	T	T	T	A
IGDB-087	T	T	G	G	A	G	T	C	C	T	C	A	G	C	C	T	C	T	C	A	A	T	T	A	T	T	T	G	C	A	A	T	T	T	T	T	T	C	C	C	T	C	T	T	T	T	T	T	A
IGDB-122	T	T	G	G	A	G	T	C	C	T	C	A	G	C	C	T	C	T	C	A	A	T	T	A	T	T	T	G	C	A	A	T	T	T	T	T	T	C	C	C	T	C	T	T	T	T	T	T	A
IGDB-171	T	T	G	G	A	G	T	C	C	T	C	A	G	C	C	T	C	T	C	A	A	T	T	A	T	T	T	G	C	A	A	T	T	T	T	T	T	C	C	C	T	C	T	T	T	T	T	T	A
IGDB-069	T	T	G	G	A	G	T	C	C	T	C	A	G	C	C	T	C	T	C	A	A	T	T	A	T	T	T	G	C	A	A	T	T	T	T	T	T	C	C	C	T	C	T	T	T	T	T	T	A
IGDB-132	T	T	G	G	A	G	T	C	C	T	C	A	G	C	C	T	C	T	C	A	A	T	T	A	T	T	T	G	C	A	A	T	T	T	T	T	T	C	C	C	T	C	T	T	T	T	T	T	A
IGDB-098	T	T	G	G	A	G	T	C	C	T	C	A	G	C	C	T	C	T	C	A	A	T	T	A	T	T	T	G	C	A	A	T	T	T	T	T	T	C	C	C	T	C	T	T	T	T	T	T	A
IGDB-114	T	T	G	G	A	G	T	C	C	T	C	A	G	C	C	T	C	T	C	A	A	T	T	A	T	T	T	G	C	A	A	T	T	T	T	T	T	C	C	C	T	C	T	T	T	T	T	T	A
IGDB-107	T	T	G	G	A	G	T	C	C	T	C	A	G	C	C	T	C	T	C	A	A	T	T	A	T	T	T	G	C	A	A	T	T	T	T	T	T	C	C	C	T	C	T	T	T	T	T	T	A
IGDB-200	T	T	G	G	A	G	T	C	C	T	C	A	G	C	C	T	C	T	C	A	A	T	T	A	T	T	T	G	C	A	A	T	T	T	T	T	T	C	C	C	T	C	T	T	T	T	T	T	A
IGDB-090	T	T	G	G	A	G	T	C	C	T	C	A	G	C	C	T	C	T	C	A	A	T	T	A	T	T	T	G	C	A	A	T	T	T	T	T	T	C	C	C	T	C	T	T	T	T	T	T	A
IGDB-184	T	T	G	G	A	G	T	C	C	T	C	A	G	C	C	T	C	T	C	A	A	T	T	A	T	T	T	G	C	A	A	T	T	T	T	T	T	C	C	C	T	C	T	T	T	T	T	T	A
IGDB-126	T	T	G	G	A	G	T	C	C	T	C	A	G	C	C	T	C	T	C	A	A	T	T	A	T	T	T	G	C	A	A	T	T	T	T	T	T	C	C	C	T	C	T	T	T	T	T	T	A
IGDB-165	T	T	G	G	A	G	T	C	C	T	C	A	G	C	C	T	C	T	C	A	A	T	T	A	T	T	T	G	C	A	A	T	T	T	T	T	T	C	C	C	T	C	T	T	T	T	T	T	A
IGDB-178	T	T	G	G	A	G	T	C	C	T	C	A	G	C	C	T	C	T	C	A	A	T	T	A	T	T	T	G	C	A	A	T	T	T	T	T	T	C	C	C	T	C	T	T	T	T	T	T	A
IGDB-086	T	T	G	G	A	G	T	C	C	T	C	A	G	C	C	T	C	T	C	A	A	T	T	A	T	T	T	G	C	A	A	T	T	T	T	T	T	C	C	C	T	C	T	T	T	T	T	T	A
IGDB-121	T	T	G	G	A	G	T	C	C	T	C	A	G	C	C	T	C	T	C	A	A	T	T	A	T	T	T	G	C	A	A	T	T	T	T	T	T	C	C	C	T	C	T	T	T	T	T	T	A
IGDB-170	T	T	G	G	A	G	T	C	C	T	C	A	G	C	C	T	C	T	A	A	A	T	T	A	T	T	T	G	C	A	A	T	T	T	T	T	T	C	C	C	C	C	T	T	T	T	T	T	A
IGDB-068	T	T	G	G	A	G	T	C	C	T	C	A	G	C	C	T	C	T	C	A	A	T	T	A	T	T	T	G	C	A	A	T	T	T	T	T	T	C	C	C	T	C	T	T	T	T	T	T	A
IGDB-109	T	T	G	G	A	G	T	C	C	T	C	A	G	C	C	T	C	T	C	A	A	T	T	A	T	T	T	G	C	A	A	T	T	T	T	T	T	C	C	C	T	C	T	T	T	T	T	T	A
IGDB-067	T	T	G	G	A	G	T	C	C	T	C	A	G	C	C	T	C	T	C	A	A	T	T	A	T	T	T	G	C	A	A	T	T	T	T	T	T	C	C	C	T	C	T	T	T	T	T	T	A
IGDB-172	T	T	G	G	A	G	T	C	C	T	C	A	G	C	C	T	C	T	C	A	A	T	T	A	T	T	T	G	C	A	A	T	T	T	T	T	T	C	C	C	T	C	T	T	T	T	T	T	A
IGDB-097	T	T	G	G	A	G	T	C	C	T	C	A	G	C	C	T	C	T	C	A	A	T	T	A	T	T	T	G	C	A	A	T	T	T	T	T	T	C	C	C	T	C	T	T	T	T	T	T	A
IGDB-128	T	T	G	G	A	G	T	C	C	T	C	A	G	C	C	T	C	T	C	A	A	T	T	A	T	T	T	G	C	A	A	T	T	T	T	T	T	C	C	C	T	C	T	T	T	T	T	T	A
IGDB-195	T	T	G	G	A	G	T	C	C	T	C	A	G	C	C	T	C	T	C	A	A	T	T	A	T	T	T	G	C	A	A	T	T	T	T	T	T	C	C	C	T	C	T	T	T	T	T	T	A
IGDB-125	T	T	G	G	A	G	T	C	C	T	C	A	G	C	C	T	C	T	C	A	A	T	T	A	T	T	T	G	C	A	A	T	T	T	T	T	T	C	C	C	T	C	T	T	T	T	T	T	A
IGDB-162	T	T	G	G	A	G	T	C	C	T	C	A	G	C	C	T	C	T	C	A	A	T	T	A	T	T	T	G	C	A	A	T	T	T	T	T	T	C	C	C	T	C	T	T	T	T	T	T	A
IGDB-141	T	T	G	G	A	G	T	C	C	T	C	A	G	C	C	T	C	T	C	A	A	T	T	A	T	T	T	G	C	A	A	T	T	T	T	T	T	C	C	C	T	C	T	T	T	T	T	T	A
IGDB-164	T	T	G	G	A	G	T	C	C	T	C	A	G	C	C	T	C	T	C	A	A	T	T	A	T	T	T	G	C	A	A	T	T	T	T	T	T	C	C	C	T	C	T	T	T	T	T	T	A
IGDB-084	T	T	G	G	A	G	T	C	C	T	C	A	G	C	C	T	C	T	C	A	A	T	T	A	T	T	T	G	C	A	A	T	T	T	T	T	T	C	C	C	T	C	T	T	T	T	T	T	A
IGDB-199	T	T	G	G	A	G	T	C	C	T	C	A	G	C	C	T	C	T	C	A	A	T	T	A	T	T	T	G	C	A	A	T	T	T	T	T	T	C	C	C	T	C	T	T	T	T	T	T	A
IGDB-159	T	T	G	G	A	G	T	C	C	T	C	A	G	C	C	T	C	T	C	A	A	T	T	A	T	T	T	G	C	A	A	T	T	T	T	T	T	C	C	C	T	C	T	T	T	T	T	T	A
IGDB-190	T	T	G	G	A	G	T	C	C	T	C	A	G	C	C	T	C	T	C	A	A	T	T	A	T	T	T	G	C	A	A	T	T	T	T	T	T	C	C	C	T	C	T	T	T	T	T	T	A
IGDB-110	T	T	G	G	A	G	T	C	C	T	C	A	G	C	C	T	C	T	C	A	A	T	T	A	T	T	T	G	C	A	A	T	T	T	T	T	T	C	C	C	T	C	T	T	T	T	T	T	A
IGDB-173	T	T	G	G	A	G	T	C	C	T	C	A	G	C	C	T	C	T	C	A	A	T	T	A	T	T	T	G	C	A	A	T	T	T	T	T	T	C	C	C	T	C	T	T	T	T	T	T	A
IGDB-189	T	T	G	G	A	G	T	C	C	T	C	A	G	C	C	T	C	T	C	A	A	T	T	A	T	T	T	G	C	A	A	T	T	T	T	T	T	C	C	C	T	C	T	T	T	T	T	T	A
IGDB-203	T	T	G	G	A	G	T	C	C	T	C	A	G	C	C	T	C	T	C	A	A	T	T	A	T	T	T	G	C	A	A	T	T	T	T	T	T	C	C	C	T	C	T	T	T	T	T	T	A
IGDB-230	T	T	G	G	A	G	T	C	C	T	C	A	G	C	C	T	C	T	C	A	A	T	T	A	T	T	T	G	C	A	A	T	T	T	T	T	T	C	C	C	T	C	T	T	T	T	T	T	A
IGDB-140	T	T	G	G	A	G	T	C	C	T	C	A	G	C	C	T	C	T	C	A	A	T	T	A	T	T	T	G	C	A	A	T	T	T	T	T	T	C	C	C	T	C	T	T	T	T	T	T	A
IGDB-277	T	T	G	G	A	G	T	C	C	T	C	A	G	C	C	T	C	T	C	A	A	T	T	A	T	T	T	G	C	A	A	T	T	T	T	T	T	C	C	C	T	C	T	T	T	T	T	T	A
IGDB-226	T	T	G	G	A	G	T	C	C	T	C	A	G	C	C	T	C	T	C	A	A	T	T	A	T	T	T	G	C	A	A	T	T	T	T	T	T	C	C	C	T	C	T	T	T	T	T	T	A
IGDB-113	T	T	G	G	A	G	T	C	C	T	C	A	G	C	C	T	C	T	C	A	A	T	T	A	T	T	T	G	C	A	A	T	T	T	T	T	T	C	C	C	T	C	T	T	T	T	T	T	A
IGDB-274	T	T	G	G	A	G	T	C	C	T	C	A	G	C	C	T	C	T	C	A	A	T	T	A	T	T	T	G	C	A	A	T	T	T	T	T	T	C	C	C	T	C	T	T	T	T	T	T	A
IGDB-272	T	T	G	G	A	G	T	C	C	T	C	A	G	C	C	T	C	T	C	A	A	T	T	A	T	T	T	G	C	A	A	T	T	T	T	T	T	C	C	C	T	C	T	T	T	T	T	T	A
IGDB-234	T	T	G	G	A	G	T	C	C	T	C	A	G	C	C	T	C	T	C	A	A	T	T	A	T	T	T	G	C	A	A	T	T	T	T	T	T	C	C	C	T	C	T	T	T	T	T	T	A
IGDB-278	T	T	G	G	A	G	T	C	C	T	C	A	G	C	C	T	C	T	C	A	A	T	T	A	T	T	T	G	C	A	A	T	T	T	T	T	T	C	C	C	T	C	T	T	T	T	T	T	A
IGDB-252	T	T	G	G	A	G	T	C	C	T	C	A	G	C	C	T	C	T	C	A	A	T	T	A	T	T	T	G	C	A	A	T	T	T	T	T	T	C	C	C	T	C	T	T	T	T	T	T	A
IGDB-216	T	T	G	G	A	G	T	C	C	T	C	A	G	C	C	T	C	T	C	A	A	T	T	A	T	T	T	G	C	A	A	T	T	T	T	T	T	C	C	C	T	C	T	T	T	T	T	T	A
IGDB-253	T	T	G	G	A	G	T	C	C	T	C	A	G	C	C	T	C	T	C	A	A	T	T	A	T	T	T	G	C	A	A	T	T	T	T	T	T	C	C	C	T	C	T	T	T	T	T	T	A
IGDB-228	T	T	G	G	A	G	T	C	C	T	C	A	G	C	C	T	C	T	C	A	A	T	T	A	T	T	T	G	C	A	A	T	T	T	T	T	T	C	C	C	T	C	T	T	T	T	T	T	A
IGDB-147	T	T	G	G	A	G	T	C	C	T	C	A	G	C	C	T	C	T	C	A	A	T	T	A	T	T	T	G	C	A	A	T	T	T	T	T	T	C	C	C	T	C	T	T	T	T	T	T	A
IGDB-286	T	T	G	G	A	G	T	C	C	T	C	A	G	C	C	T	C	T	C	A	A	T	T	A	T	T	T	G	C	A	A	T	T	T	T	T	T	C	C	C	T	C	T	T	T	T	T	T	A
IGDB-209	T	T	G	G	A	G	T	C	C	T	C	A	G	C	C	T	C	T	C	A	A	T	T	A	T	T	T	G	C	A	A	T	T	T	T	T	T	C	C	C	T	C	T	T	T	T	T	T	A
IGDB-225	T	T	G	G	A	G	T	C	C	T	C	A	G	C	C	T	C	T	C	A	A	T	T	A	T	T	T	G	C	A	A	T	T	T	T	T	T	C	C	C	T	C	T	T	T	T	T	T	A
IGDB-287	T	T	G	G	A	G	T	C	C	T	C	A	G	C	C	T	C	T	C	A	A	T	T	A	T	T	T	G	C	A	A	T	T	T	T	T	T	C	C	C	T	C	T	T	T	T	T	T	A
IGDB-258	T	T	G	G	A	G	T	C	C	T	C	A	G	C	C	T	C	T	C	A	A	T	T	N	N	N	N	N	N	N	N	N	N	N	N	N	N	N	N	N	N	N	N	N	N	N	N	N	N
IGDB-298	T	T	G	G	A	G	T	C	C	T	C	A	G	C	C	T	C	T	C	A	A	T	T	A	T	T	T	G	C	A	A	T	T	T	T	T	T	C	C	C	T	C	N	N	N	N	N	N	N
IGDB-275	T	T	G	G	A	G	T	C	C	T	C	A	G	C	C	T	C	T	C	A	A	T	T	A	T	T	T	G	C	A	A	T	T	T	T	T	T	C	C	C	T	C	T	T	T	T	T	T	A
IGDB-233	T	T	G	G	A	G	T	C	C	T	C	A	G	C	C	T	C	T	C	A	A	T	T	A	T	T	T	G	C	A	A	T	T	T	T	T	T	C	C	C	T	C	T	T	T	T	T	T	A
IGDB-251	T	T	G	G	A	G	T	C	C	T	C	A	G	C	C	T	C	T	C	A	A	T	T	A	T	T	T	G	C	A	A	T	T	T	T	T	T	C	C	C	T	C	T	T	T	T	T	T	A
IGDB-221	T	T	G	G	A	G	T	C	C	T	C	A	G	C	C	T	C	T	C	A	A	T	T	A	T	T	T	G	C	A	A	T	T	T	T	T	T	C	C	C	T	C	T	T	T	T	T	T	A
IGDB-280	T	T	G	G	A	G	T	C	C	T	C	A	G	C	C	T	C	T	C	A	A	T	T	A	T	T	T	G	C	A	A	T	T	T	T	T	T	C	C	C	T	C	T	T	T	T	T	T	A
IGDB-260	T	T	G	G	A	G	T	C	C	T	C	A	G	C	C	T	C	T	C	A	A	T	T	A	T	T	T	G	C	A	A	T	T	T	T	T	T	C	C	C	T	C	T	T	T	T	T	T	A
IGDB-301	T	T	G	G	A	G	T	C	C	T	C	A	G	C	C	T	C	T	C	A	A	T	T	A	T	T	T	G	C	A	A	T	T	T	T	T	T	C	C	C	T	C	T	T	T	T	T	T	A
IGDB-241	T	T	G	G	A	G	T	C	C	T	C	A	G	C	C	T	C	T	C	A	A	T	T	A	T	T	T	G	C	A	A	T	T	T	T	T	T	C	C	C	T	C	T	T	T	T	T	T	A
IGDB-271	T	T	G	G	A	G	T	C	C	T	C	A	G	C	C	T	C	T	C	A	A	T	T	A	T	T	T	G	C	A	A	T	T	T	T	T	T	C	C	C	T	C	T	T	T	T	T	T	A
IGDB-256	T	T	G	G	A	G	T	C	C	T	C	A	G	C	C	T	C	T	C	A	A	T	T	A	T	T	T	G	C	A	A	T	T	T	T	T	T	C	C	C	T	C	T	T	T	T	T	T	A
IGDB-248	T	T	G	G	A	G	T	C	C	T	C	A	G	C	C	T	C	T	C	A	A	T	T	A	T	T	T	G	C	A	A	T	T	T	T	T	T	C	C	C	T	C	T	T	T	T	T	T	A
IGDB-231	T	T	G	G	A	G	T	C	C	T	C	A	G	C	C	T	C	T	C	A	A	T	T	A	T	T	T	G	C	A	A	T	T	T	T	T	T	C	C	C	T	C	T	T	T	T	T	T	A
IGDB-250	T	T	G	G	A	G	T	C	C	T	C	A	G	C	C	T	C	T	C	A	A	T	T	A	T	T	T	G	C	A	A	T	T	T	T	T	T	C	C	C	T	C	T	T	T	T	T	T	A
IGDB-284	T	T	G	G	A	G	T	C	C	T	C	A	G	C	C	T	C	T	C	A	A	T	T	A	T	T	T	G	C	A	A	T	T	T	T	T	T	C	C	C	T	C	T	T	T	T	T	T	A
IGDB-143	T	T	G	G	A	G	T	C	C	T	C	A	G	C	C	T	C	T	C	A	A	T	T	A	T	T	T	G	C	A	A	T	T	T	T	T	T	C	C	C	T	C	T	T	T	T	T	T	A
IGDB-262	T	T	G	G	A	G	T	C	C	T	C	A	G	C	C	T	C	T	C	A	A	T	T	A	T	T	T	G	C	A	A	T	T	T	T	T	T	C	C	C	T	C	T	T	T	T	T	T	A
IGDB-276	T	T	G	G	A	G	T	C	C	T	C	A	G	C	C	T	C	T	C	A	A	T	T	A	T	T	T	G	C	A	A	T	T	T	T	T	T	C	C	C	T	C	T	T	T	T	T	T	A
IGDB-224	T	T	G	G	A	G	T	C	C	T	C	A	G	C	C	T	C	T	C	A	A	T	T	A	T	T	T	G	C	A	A	T	T	T	T	T	T	C	C	C	T	C	T	T	T	T	T	T	A
IGDB-204	T	T	G	G	A	G	T	C	C	T	C	A	G	C	C	T	C	T	C	A	A	T	T	A	T	T	T	G	C	A	A	T	T	T	T	T	T	C	C	C	T	C	T	T	T	T	T	T	A
IGDB-267	T	T	G	G	A	G	T	C	C	T	C	A	G	C	C	T	C	T	C	A	A	T	T	A	T	T	T	G	C	A	A	T	T	T	T	T	T	C	C	C	T	C	T	T	T	T	T	T	A
IGDB-244	T	T	G	G	A	G	T	C	C	T	C	A	G	C	C	T	C	T	C	A	A	T	T	A	T	T	T	G	C	A	A	T	T	T	T	T	T	C	C	C	T	C	T	T	T	T	T	T	A
IGDB-247	T	T	G	G	A	G	T	C	C	T	C	A	G	C	C	T	C	T	C	A	A	T	T	A	T	T	T	G	C	A	A	T	T	T	T	T	T	C	C	C	T	C	T	T	T	T	T	T	A
IGDB-146	T	T	G	G	A	G	T	C	C	T	C	A	G	C	C	T	C	T	C	A	A	T	T	A	T	T	T	G	C	A	A	T	T	T	T	T	T	C	C	C	T	C	T	T	T	T	T	T	A
IGDB-263	T	T	G	G	A	G	T	C	C	T	C	A	G	C	C	T	C	T	C	A	A	T	T	A	T	T	T	G	C	A	A	T	T	T	T	T	T	C	C	C	T	C	T	T	T	T	T	T	A
IGDB-145	T	T	G	G	A	G	T	C	C	T	C	A	G	C	C	T	C	T	C	A	A	T	T	A	T	T	T	G	C	A	A	T	T	T	T	T	T	C	C	C	T	C	T	T	T	T	T	T	A
IGDB-232	T	T	G	G	A	G	T	C	C	T	C	A	G	C	C	T	C	T	C	A	A	T	T	A	T	T	T	G	C	A	A	T	T	T	T	T	T	C	C	C	T	C	T	T	T	T	T	T	A
IGDB-206	T	T	G	G	A	G	T	C	C	T	C	A	G	C	C	T	C	T	C	A	A	T	T	A	T	T	T	G	C	A	A	T	T	T	T	T	T	C	C	C	T	C	T	T	T	T	T	T	A
IGDB-201	T	T	G	G	A	G	T	C	C	T	C	A	G	C	C	T	C	T	C	A	A	T	T	A	T	T	T	G	C	A	A	T	T	T	T	T	T	C	C	C	T	C	T	T	T	T	T	T	A
IGDB-210	T	T	G	G	A	G	T	C	C	T	C	A	G	C	C	T	C	T	C	A	A	T	T	A	T	T	T	G	C	A	A	T	T	T	T	T	T	C	C	C	T	C	T	T	T	T	T	T	A
IGDB-299	T	T	G	G	A	G	T	C	C	T	C	A	G	C	C	T	C	T	C	A	A	T	T	A	T	T	T	G	C	A	A	T	T	T	T	T	T	C	C	C	T	C	T	T	T	T	T	T	A
IGDB-243	T	T	G	G	A	G	T	C	C	T	C	A	G	C	C	T	C	T	C	A	A	T	T	A	T	T	T	G	C	A	A	T	T	T	T	T	T	C	C	C	T	C	T	T	T	T	T	T	A
IGDB-235	T	T	G	G	A	G	T	C	C	T	C	A	G	C	C	T	C	T	C	A	A	T	T	A	T	T	T	G	C	A	A	T	T	T	T	T	T	C	C	C	T	C	T	T	T	T	T	T	A
IGDB-245	T	T	G	G	A	G	T	C	C	T	C	A	G	C	C	T	C	T	C	A	A	T	T	A	T	T	T	G	C	A	A	T	T	T	T	T	T	C	C	C	T	C	T	T	T	T	T	T	A
IGDB-282	T	T	G	G	A	G	T	C	C	T	C	A	G	C	C	T	C	T	C	A	A	T	T	A	T	T	T	G	C	A	A	T	T	T	T	T	T	C	C	C	T	C	T	T	T	T	T	T	A
IGDB-268	T	T	G	G	A	G	T	C	C	T	C	A	G	C	C	T	C	T	C	A	A	T	T	A	T	T	T	G	C	A	A	T	T	T	T	T	T	C	C	C	T	C	T	T	T	T	T	T	A
IGDB-214	T	T	G	G	A	G	T	C	C	T	C	A	G	C	C	T	C	T	C	A	A	T	T	A	T	T	T	G	C	A	A	T	T	T	T	T	T	C	C	C	T	C	T	T	T	T	T	T	A
IGDB-281	T	T	G	G	A	G	T	C	C	T	C	A	G	C	C	T	C	T	C	A	A	T	T	A	T	T	T	G	C	A	A	T	T	T	T	T	T	C	C	C	T	C	T	T	T	T	T	T	A
IGDB-294	T	T	G	G	A	G	T	C	C	T	C	A	G	C	C	T	C	T	C	A	A	T	T	A	T	T	T	G	C	A	A	T	T	T	T	T	T	C	C	C	T	C	T	T	T	T	T	T	A
IGDB-240	T	T	G	G	A	G	T	C	C	T	C	A	G	C	C	T	C	T	C	A	A	T	T	A	T	T	T	G	C	A	A	T	T	T	T	T	T	C	C	C	T	C	T	T	T	T	T	T	A
IGDB-293	T	T	G	G	A	G	T	C	C	T	C	A	G	C	C	T	C	T	C	A	A	T	T	A	T	T	T	G	C	A	A	T	T	T	T	T	T	C	C	C	T	C	T	T	T	T	T	T	A
IGDB-237	T	T	G	G	A	G	T	C	C	T	C	A	G	C	C	T	C	T	C	A	A	T	T	A	T	T	T	G	C	A	A	T	T	T	T	T	T	C	C	C	T	C	T	T	T	T	T	T	A
IGDB-265	T	T	G	G	A	G	T	C	C	T	C	A	G	C	C	T	C	T	C	A	A	T	T	A	T	T	T	G	C	A	A	T	T	T	T	T	T	C	C	C	T	C	T	T	T	T	T	T	A
IGDB-220	T	T	G	G	A	G	T	C	C	T	C	A	G	C	C	T	C	T	C	A	A	T	T	A	T	T	T	G	C	A	A	T	T	T	T	T	T	C	C	C	T	C	T	T	T	T	T	T	A
IGDB-205	T	T	G	G	A	G	T	C	C	T	C	A	G	C	C	T	C	T	C	A	A	T	T	A	T	T	T	G	C	A	A	T	T	T	T	T	T	C	C	C	T	C	T	T	T	T	T	T	A
IGDB-246	T	T	G	G	A	G	T	C	C	T	C	A	G	C	C	T	C	T	C	A	A	T	T	A	T	T	T	G	C	A	A	T	T	T	T	T	T	C	C	C	T	C	T	T	T	T	T	T	A
IGDB-254	T	T	G	G	A	G	T	C	C	T	C	A	G	C	C	T	C	T	C	A	A	T	T	A	T	T	T	G	C	A	A	T	T	T	T	T	T	C	C	C	T	C	T	T	T	T	T	T	A
IGDB-207	T	T	G	G	A	G	T	C	C	T	C	A	G	C	C	T	C	T	C	A	A	T	T	A	T	T	T	G	C	A	A	T	T	T	T	T	T	C	C	C	T	C	T	T	T	T	T	T	A
IGDB-222	T	T	G	G	A	G	T	C	C	T	C	A	G	C	C	T	C	T	C	A	A	T	T	A	T	T	T	G	C	A	A	T	T	T	T	T	T	C	C	C	T	C	T	T	T	T	T	T	A
IGDB-300	T	T	G	G	A	G	T	C	C	T	C	A	G	C	C	T	C	T	C	A	A	T	T	A	T	T	T	G	C	A	A	T	T	T	T	T	T	C	C	C	T	C	T	T	T	T	T	T	A
IGDB-261	T	T	G	G	A	G	T	C	C	T	C	A	G	C	C	T	C	T	C	A	A	T	T	A	T	T	T	G	C	A	A	T	T	T	T	T	T	C	C	C	T	C	T	T	T	T	T	T	A
IGDB-270	T	T	G	G	A	G	T	C	C	T	C	A	G	C	C	T	C	T	C	A	A	T	T	A	T	T	T	G	C	A	A	T	T	T	T	T	T	C	C	C	T	C	T	T	T	T	T	T	A
IGDB-239	T	T	G	G	A	G	T	C	C	T	C	A	G	C	C	T	C	T	C	A	A	T	T	A	T	T	T	G	C	A	A	T	T	T	T	T	T	C	C	C	T	C	T	T	T	T	T	T	A
IGDB-291	T	T	G	G	A	G	T	C	C	T	C	A	G	C	C	T	C	T	C	A	A	T	T	A	T	T	T	G	C	A	A	T	T	T	T	T	T	C	C	C	T	C	T	T	T	T	T	T	A
IGDB-236	T	T	G	G	A	G	T	C	C	T	C	A	G	C	C	T	C	T	C	A	A	T	T	A	T	T	T	G	C	A	A	T	T	T	T	T	T	C	C	C	T	C	T	T	T	T	T	T	A
IGDB-283	T	T	G	G	A	G	T	C	C	T	C	A	G	C	C	T	C	T	C	A	A	T	T	A	T	T	T	G	C	A	A	T	T	T	T	T	T	C	C	C	T	C	T	T	T	T	T	T	A
IGDB-259	T	T	G	G	A	G	T	C	C	T	C	A	G	C	C	T	C	T	C	A	A	T	T	A	T	T	T	G	C	A	A	T	T	T	T	T	T	C	C	C	T	C	T	T	T	T	T	T	A
IGDB-211	T	T	G	G	A	G	T	C	C	T	C	A	G	C	C	T	C	T	C	A	A	T	T	A	T	T	T	G	C	A	A	T	T	T	T	T	T	C	C	C	T	C	T	T	T	T	T	T	A
IGDB-302	T	T	G	G	A	G	T	C	C	T	C	A	G	C	C	T	C	T	C	A	A	T	T	A	T	T	T	G	C	A	A	T	T	T	T	T	T	C	C	C	T	C	T	T	T	T	T	T	A
IGDB-273	T	T	G	G	A	G	T	C	C	T	C	A	G	C	C	T	C	T	C	A	A	T	T	A	T	T	T	G	C	A	A	T	T	T	T	T	T	C	C	C	T	C	T	T	T	T	T	T	A
IGDB-257	T	T	G	G	A	G	T	C	C	T	C	A	G	C	C	T	C	T	C	A	A	T	T	A	T	T	T	G	C	A	A	T	T	T	T	T	T	C	C	C	T	C	T	T	T	T	T	T	A
IGDB-296	T	T	G	G	A	G	T	C	C	T	C	A	G	C	C	T	C	T	C	A	A	T	T	A	T	T	T	G	C	A	A	T	T	T	T	T	T	C	C	C	T	C	T	T	T	T	T	T	A
IGDB-290	T	T	G	G	A	G	N	N	N	N	N	N	N	N	N	N	N	N	N	N	N	N	N	N	N	N	N	N	C	A	A	T	T	T	T	T	T	C	C	C	T	C	T	T	T	T	T	T	A
IGDB-266	T	T	G	G	A	G	T	C	C	T	C	A	G	C	C	T	C	T	C	A	A	T	T	A	T	T	T	G	C	A	A	T	T	T	T	T	T	C	C	C	T	C	T	T	T	T	T	T	A
IGDB-223	T	T	G	G	A	G	T	C	C	T	C	A	G	C	C	T	C	T	C	A	A	T	T	A	T	T	T	G	C	A	A	T	T	T	T	T	T	C	C	C	T	C	T	T	T	T	T	T	A
IGDB-218	T	T	G	G	A	T	T	C	C	T	C	A	G	C	C	T	C	T	C	A	A	T	T	A	T	T	T	G	C	A	A	T	T	T	T	N	N	N	N	N	N	N	N	N	N	N	N	N	N
IGDB-238	T	T	G	G	A	G	T	C	C	T	C	A	G	C	C	T	C	T	C	A	A	T	T	A	T	T	T	G	C	A	A	T	T	T	T	T	T	C	C	C	T	C	T	T	T	T	T	T	A
IGDB-212	T	T	G	G	A	G	T	C	C	T	C	A	G	C	C	T	C	T	C	A	A	T	T	A	T	T	T	G	C	A	A	T	T	T	T	T	T	C	C	C	T	C	T	T	T	T	T	T	A
IGDB-215	T	T	G	G	A	G	T	C	C	T	C	A	G	C	C	T	C	T	C	A	A	T	T	A	T	T	T	G	C	A	A	T	T	T	T	T	T	C	C	C	T	C	T	T	T	T	T	T	A
IGDB-093	T	T	G	G	A	G	T	C	C	T	C	A	G	C	C	T	C	T	C	A	A	T	T	A	T	T	T	G	C	A	A	T	T	T	T	T	T	C	C	C	T	C	T	T	T	T	T	T	A
IGDB-292	T	T	G	G	A	G	T	C	C	T	C	A	G	C	C	T	C	T	C	A	A	T	T	A	T	T	T	G	C	A	A	T	T	T	T	T	T	C	C	C	T	C	T	T	T	T	T	T	A
IGDB-279	T	T	G	G	A	G	T	C	C	T	C	A	G	C	C	T	C	T	C	A	A	T	T	A	T	T	T	G	C	A	A	T	T	T	T	T	T	C	C	C	T	C	T	T	T	T	T	T	A
IGDB-285	T	T	G	G	A	G	T	C	C	T	C	A	G	C	C	T	C	T	C	A	A	T	T	A	T	T	T	G	C	A	A	T	T	T	T	T	T	C	C	C	T	C	T	T	T	T	T	T	A
IGDB-112	T	T	G	G	A	G	T	C	C	T	C	A	G	C	C	T	C	T	C	A	A	T	T	A	T	T	T	G	C	A	A	T	T	T	T	T	T	C	C	C	T	C	T	T	T	T	T	T	A
IGDB-289	T	T	G	G	A	G	T	C	C	T	C	A	G	C	C	T	C	T	C	A	A	T	T	A	T	T	T	G	C	A	A	T	T	T	T	T	T	C	C	C	T	C	T	T	T	T	T	T	A
IGDB-264	T	T	G	G	A	G	T	C	C	T	C	A	G	C	C	T	C	T	C	A	A	T	T	A	T	T	T	G	C	A	A	T	T	T	T	T	T	C	C	C	T	C	T	T	T	T	T	T	A
IGDB-269	T	T	G	G	A	G	T	C	C	T	C	A	G	C	C	T	C	T	C	A	A	T	T	A	T	T	T	G	C	A	A	T	T	T	T	T	T	C	C	C	T	C	T	T	T	T	T	T	A
IGDB-193	T	T	G	G	A	G	T	C	C	T	C	A	G	C	C	T	C	T	C	A	A	T	T	A	T	T	T	G	C	A	A	T	T	T	T	T	T	C	C	C	T	C	T	T	T	T	T	T	A
IGDB-229	T	T	G	G	A	G	T	C	C	T	C	A	G	C	C	T	C	T	C	A	A	T	T	A	T	T	T	G	C	A	A	T	T	T	T	T	T	C	C	C	T	C	T	T	T	T	T	T	A
IGDB-131	T	T	G	G	A	G	T	C	C	T	C	A	G	C	C	T	C	T	C	A	A	T	T	A	T	T	T	G	C	A	A	T	T	T	T	T	T	C	C	C	T	C	T	T	T	T	T	T	A
IGDB-217	T	T	G	G	A	G	T	C	C	T	C	A	G	C	C	T	C	T	C	A	A	T	T	A	T	T	T	G	C	A	A	T	T	T	T	T	T	C	C	C	T	C	T	T	T	T	T	T	A
IGDB-249	T	T	G	G	A	G	T	C	C	T	C	A	G	C	C	T	C	T	C	A	A	T	T	A	T	T	T	G	C	A	A	T	T	T	T	T	T	C	C	C	T	C	T	T	T	T	T	T	A
IGDB-208	T	T	G	G	A	G	T	C	C	T	C	A	G	C	C	T	C	T	C	A	A	T	T	A	T	T	T	G	C	A	A	T	T	T	T	T	T	C	C	C	T	C	T	T	T	T	T	T	A
IGDB-227	T	T	G	G	A	G	T	C	C	T	C	A	G	C	C	T	C	T	C	A	A	T	T	A	T	T	T	G	C	A	A	T	T	T	T	T	T	C	C	C	T	C	T	T	T	T	T	T	A
IGDB-297	T	T	G	G	A	G	T	C	C	T	C	A	G	C	C	T	C	T	C	A	A	T	T	A	T	T	T	G	C	A	A	T	T	T	T	T	T	C	C	C	T	C	T	T	T	T	T	T	A
IGDB-242	T	T	G	G	A	G	T	C	C	T	C	A	G	C	C	T	C	T	C	A	A	T	T	A	T	T	T	G	C	A	A	T	T	T	T	T	T	C	C	C	T	C	T	T	T	T	T	T	A
IGDB-219	T	T	G	G	A	G	T	C	C	T	C	A	G	C	C	T	C	T	C	A	A	T	T	A	T	T	T	G	C	A	A	T	T	T	T	T	T	C	C	C	T	C	T	T	T	T	T	T	A
IGDB-288	T	T	G	G	A	G	T	C	C	T	C	A	G	C	C	T	C	T	C	A	A	T	T	A	T	T	T	G	C	A	A	T	T	T	T	T	T	C	C	C	T	C	T	T	T	T	T	T	A
IGDB-255	T	T	G	G	A	G	T	C	C	T	C	A	G	C	C	T	C	T	C	A	A	T	T	A	T	T	T	G	C	A	A	T	T	T	T	T	T	C	C	C	T	C	T	T	T	T	T	T	A
IGDB-295	T	T	G	G	A	G	T	C	C	T	C	A	G	C	C	T	C	T	C	A	A	T	T	A	T	T	T	G	C	A	A	T	T	T	T	T	T	C	C	C	T	C	T	T	T	T	T	T	A
IGDB-213	T	T	G	G	A	G	T	C	C	T	C	A	G	C	C	T	C	T	C	A	A	T	T	A	T	T	T	G	C	A	A	T	T	T	T	T	T	C	C	C	T	C	T	T	T	T	T	T	A
Accession ID referred to Zhou et al. (2015). “- number” means the location upstream of the ATG of GmVQ58. N represents an undetected base. The SNP detected is marked in red.
[truncated: 2,138 more columns]
